# Supplementary material for: Description of the first species of Glomeridesmida from Thailand (Diplopoda, Glomeridesmida, Glomeridesmidae)
Source: Zookeys. 2021 Mar 16;1024:137–56. doi: 10.3897/zookeys.1024.63678 (PMC7987703; doi:10.3897/zookeys.1024.63678)
Supplement: XML Treatment for Zephroniodesmidae [file zookeys.1024.63678-treatment1.xml]

<!DOCTYPE tp:taxon-treatment
  PUBLIC "-//TaxonX//DTD Taxonomic Treatment Publishing DTD v0 20100105//EN" "tax-treatment-NSO.dtd">
<tp:taxon-treatment xmlns:tp="http://www.plazi.org/taxpub"><tp:treatment-meta><kwd-group><label>Taxon classification</label><kwd><named-content xmlns:xlink="http://www.w3.org/1999/xlink" content-type="kingdom">Animalia</named-content></kwd><kwd><named-content xmlns:xlink="http://www.w3.org/1999/xlink" content-type="order">Glomeridesmida</named-content></kwd><kwd><named-content xmlns:xlink="http://www.w3.org/1999/xlink" content-type="family">Glomeridesmidae</named-content></kwd></kwd-group><mixed-citation publication-type="journal"><person-group><name><surname>Wesener</surname><given-names>Thomas</given-names></name><name><surname>Wongthamwanich</surname><given-names>Nattarin</given-names></name><name><surname>Moritz</surname><given-names>Leif</given-names></name></person-group><article-title>Description of the first species of <tp:taxon-name><tp:taxon-name-part taxon-name-part-type="order">Glomeridesmida</tp:taxon-name-part></tp:taxon-name> from Thailand (<tp:taxon-name><tp:taxon-name-part taxon-name-part-type="class">Diplopoda</tp:taxon-name-part></tp:taxon-name>, <tp:taxon-name><tp:taxon-name-part taxon-name-part-type="order">Glomeridesmida</tp:taxon-name-part></tp:taxon-name>, <tp:taxon-name><tp:taxon-name-part taxon-name-part-type="family">Glomeridesmidae</tp:taxon-name-part></tp:taxon-name>)</article-title><source>Zookeys</source><day>16</day><month>3</month><year>2021</year><volume>1024</volume><fpage>137</fpage><lpage>156</lpage><pub-id pub-id-type="doi">10.3897/zookeys.1024.63678</pub-id></mixed-citation></tp:treatment-meta><tp:nomenclature><tp:taxon-name><object-id xmlns:xlink="http://www.w3.org/1999/xlink" content-type="arpha" xlink:type="simple">C7EF9E4E-53E0-5B0C-A349-A233E0EEB8E1</object-id>
                <tp:taxon-name-part taxon-name-part-type="family">Zephroniodesmidae</tp:taxon-name-part>
              </tp:taxon-name><tp:taxon-authority>Cook, 1895</tp:taxon-authority></tp:nomenclature><tp:treatment-sec sec-type="remarks" id="SECID0ESNAC"><title>Remarks.</title><p>The family <tp:taxon-name><tp:taxon-name-part taxon-name-part-type="family">Glomeridesmidae</tp:taxon-name-part></tp:taxon-name> was partly re-characterized recently (<xref ref-type="bibr" rid="B21">Iniesta et al. 2012</xref>; <xref ref-type="bibr" rid="B13">Enghoff et al. 2015</xref>).</p></tp:treatment-sec><ref-list><ref id="B21"><mixed-citation xmlns:xlink="http://www.w3.org/1999/xlink" xlink:type="simple"><person-group><name name-style="western"><surname>Moretti Iniesta</surname><given-names>LF</given-names></name><name name-style="western"><surname>Ferreira</surname><given-names>RL</given-names></name><name name-style="western"><surname>Wesener</surname><given-names>T</given-names></name></person-group> (<year>2012</year>) <article-title>The first troglobitic <italic><tp:taxon-name><tp:taxon-name-part taxon-name-part-type="genus">Glomeridesmus</tp:taxon-name-part></tp:taxon-name></italic> from Brazil, and a template for a modern taxonomic description of <tp:taxon-name><tp:taxon-name-part taxon-name-part-type="order">Glomeridesmida</tp:taxon-name-part></tp:taxon-name> (<tp:taxon-name><tp:taxon-name-part taxon-name-part-type="class">Diplopoda</tp:taxon-name-part></tp:taxon-name>).</article-title><source>Zootaxa</source><volume>3550</volume>: <fpage>26</fpage>–<lpage>42</lpage>. <ext-link xlink:type="simple" ext-link-type="doi" xlink:href="10.11646/zootaxa.3550.1.2">https://doi.org/10.11646/zootaxa.3550.1.2</ext-link></mixed-citation></ref><ref id="B13"><mixed-citation xmlns:xlink="http://www.w3.org/1999/xlink" xlink:type="simple"><person-group><name name-style="western"><surname>Enghoff</surname><given-names>H</given-names></name><name name-style="western"><surname>Golovatch</surname><given-names>S</given-names></name><name name-style="western"><surname>Short</surname><given-names>M</given-names></name><name name-style="western"><surname>Stoev</surname><given-names>P</given-names></name><name name-style="western"><surname>Wesener</surname><given-names>T</given-names></name></person-group> (<year>2015</year>) <article-title><tp:taxon-name><tp:taxon-name-part taxon-name-part-type="class">Diplopoda</tp:taxon-name-part></tp:taxon-name>-taxonomic overview. Treatise on Zoology-Anatomy, Taxonomy, Biology.</article-title><source>The <tp:taxon-name><tp:taxon-name-part taxon-name-part-type="subphylum">Myriapoda</tp:taxon-name-part></tp:taxon-name>, Volume</source><volume>2</volume>: <fpage>363</fpage>–<lpage>453</lpage>. <ext-link xlink:type="simple" ext-link-type="doi" xlink:href="10.1163/9789004188273_017">https://doi.org/10.1163/9789004188273_017</ext-link></mixed-citation></ref></ref-list></tp:taxon-treatment>
