# Supplementary material for: Description of the first species of Glomeridesmida from Thailand (Diplopoda, Glomeridesmida, Glomeridesmidae)
Source: Zookeys. 2021 Mar 16;1024:137–56. doi: 10.3897/zookeys.1024.63678 (PMC7987703; doi:10.3897/zookeys.1024.63678)
Supplement: XML Treatment for Glomeridesmus [file zookeys.1024.63678-treatment2.xml]

<!DOCTYPE tp:taxon-treatment
  PUBLIC "-//TaxonX//DTD Taxonomic Treatment Publishing DTD v0 20100105//EN" "tax-treatment-NSO.dtd">
<tp:taxon-treatment xmlns:tp="http://www.plazi.org/taxpub"><tp:treatment-meta><kwd-group><label>Taxon classification</label><kwd><named-content xmlns:xlink="http://www.w3.org/1999/xlink" content-type="kingdom">Animalia</named-content></kwd><kwd><named-content xmlns:xlink="http://www.w3.org/1999/xlink" content-type="order">Glomeridesmida</named-content></kwd><kwd><named-content xmlns:xlink="http://www.w3.org/1999/xlink" content-type="family">Glomeridesmidae</named-content></kwd></kwd-group><mixed-citation publication-type="journal"><person-group><name><surname>Wesener</surname><given-names>Thomas</given-names></name><name><surname>Wongthamwanich</surname><given-names>Nattarin</given-names></name><name><surname>Moritz</surname><given-names>Leif</given-names></name></person-group><article-title>Description of the first species of <tp:taxon-name><tp:taxon-name-part taxon-name-part-type="order">Glomeridesmida</tp:taxon-name-part></tp:taxon-name> from Thailand (<tp:taxon-name><tp:taxon-name-part taxon-name-part-type="class">Diplopoda</tp:taxon-name-part></tp:taxon-name>, <tp:taxon-name><tp:taxon-name-part taxon-name-part-type="order">Glomeridesmida</tp:taxon-name-part></tp:taxon-name>, <tp:taxon-name><tp:taxon-name-part taxon-name-part-type="family">Glomeridesmidae</tp:taxon-name-part></tp:taxon-name>)</article-title><source>Zookeys</source><day>16</day><month>3</month><year>2021</year><volume>1024</volume><fpage>137</fpage><lpage>156</lpage><pub-id pub-id-type="doi">10.3897/zookeys.1024.63678</pub-id></mixed-citation></tp:treatment-meta><tp:nomenclature><label>Genus</label><tp:taxon-name><object-id xmlns:xlink="http://www.w3.org/1999/xlink" content-type="arpha" xlink:type="simple">8C513418-2504-56A9-8B4A-F3C25AB04739</object-id>
                <tp:taxon-name-part taxon-name-part-type="genus" reg="Glomeridesmus">Glomeridesmus</tp:taxon-name-part>
              </tp:taxon-name><tp:taxon-authority>Gervais, 1844</tp:taxon-authority><tp:nomenclature-citation-list><tp:nomenclature-citation><tp:taxon-name>
                    <tp:taxon-name-part taxon-name-part-type="genus" reg="Glomeridesmus">Glomeridesmus</tp:taxon-name-part>
                  </tp:taxon-name><comment>Gervais, 1844a: xxvii. <xref ref-type="bibr" rid="B15">Gervais 1844</xref>b: 61; 1847: 86; 1859: 2. <xref ref-type="bibr" rid="B24">Latzel 1884</xref>: 59, 124. <xref ref-type="bibr" rid="B33">Pocock 1894a</xref>: 332; <xref ref-type="bibr" rid="B34">1894b</xref>: 476. <xref ref-type="bibr" rid="B38">Silvestri 1896</xref>: 201; <xref ref-type="bibr" rid="B39">1898</xref>: 645; <xref ref-type="bibr" rid="B40">1902</xref>: 183; <xref ref-type="bibr" rid="B41">1903</xref>: 22. <xref ref-type="bibr" rid="B5">Brölemann 1898</xref>: 256. <xref ref-type="bibr" rid="B3">Attems 1928</xref>: 209. Verhoeff 1929: 1377. <xref ref-type="bibr" rid="B28">Loomis 1936</xref>: 9; 1964: 9; 1968: 7; 1975: 168. <xref ref-type="bibr" rid="B6">Carl 1941</xref>: 250; <xref ref-type="bibr" rid="B7">1942</xref>: 134–167. <xref ref-type="bibr" rid="B22">Jeekel 1971</xref>: 33; <xref ref-type="bibr" rid="B23">2003</xref>: 103. <xref ref-type="bibr" rid="B35">Shear 1974</xref>: 245. <xref ref-type="bibr" rid="B19">Hoffman 1980</xref>: 60; <xref ref-type="bibr" rid="B20">1999</xref>: 19. <xref ref-type="bibr" rid="B36">Shelley 2011</xref>: 2. <xref ref-type="bibr" rid="B21">Iniesta et al. 2012</xref>: 29. <xref ref-type="bibr" rid="B29">Mauriès 1980</xref>: 1060; <xref ref-type="bibr" rid="B31">2020</xref>: 51.</comment></tp:nomenclature-citation><tp:nomenclature-citation><tp:taxon-name>
                    <tp:taxon-name-part taxon-name-part-type="genus" reg="Zephroniodesmus">Zephroniodesmus</tp:taxon-name-part>
                  </tp:taxon-name><comment>Pocock, 1894b: 476. <xref ref-type="bibr" rid="B38">Silvestri 1896</xref>: 201; <xref ref-type="bibr" rid="B39">1898</xref>: 645. <xref ref-type="bibr" rid="B2">Attems 1926</xref>: 116. Verhoeff 1929: 1377. <xref ref-type="bibr" rid="B28">Loomis 1936</xref>: 9. <xref ref-type="bibr" rid="B7">Carl 1942</xref>: 165. <xref ref-type="bibr" rid="B22">Jeekel 1971</xref>: 33. Synonymized by <xref ref-type="bibr" rid="B28">Loomis (1936)</xref>.</comment></tp:nomenclature-citation><tp:nomenclature-citation><tp:taxon-name>
                    <tp:taxon-name-part taxon-name-part-type="genus" reg="Javadesmus">Javadesmus</tp:taxon-name-part>
                  </tp:taxon-name><comment>Verhoeff, 1929: 1377. <xref ref-type="bibr" rid="B7">Carl 1942</xref>: 150, 165. <xref ref-type="bibr" rid="B22">Jeekel 1971</xref>: 33. Synonymized by <xref ref-type="bibr" rid="B7">Carl (1942)</xref></comment></tp:nomenclature-citation></tp:nomenclature-citation-list></tp:nomenclature><tp:treatment-sec sec-type="type species" id="SECID0EEEAE"><title>Type species.</title><p><italic><tp:taxon-name><tp:taxon-name-part taxon-name-part-type="genus" reg="Glomeridesmus">Glomeridesmus</tp:taxon-name-part> <tp:taxon-name-part taxon-name-part-type="species" reg="porcellus">porcellus</tp:taxon-name-part></tp:taxon-name></italic> Gervais &amp; Goudot, 1844 (Colombia)</p><p><italic><tp:taxon-name><tp:taxon-name-part taxon-name-part-type="genus" reg="Javadesmus">Javadesmus</tp:taxon-name-part></tp:taxon-name></italic>: <italic><tp:taxon-name><tp:taxon-name-part taxon-name-part-type="genus" reg="Glomeridesmus">Glomeridesmus</tp:taxon-name-part> <tp:taxon-name-part taxon-name-part-type="species" reg="javanicus">javanicus</tp:taxon-name-part></tp:taxon-name></italic> Attems, 1907 (Indonesia: Java)</p><p><italic><tp:taxon-name><tp:taxon-name-part taxon-name-part-type="genus" reg="Zephroniodesmus">Zephroniodesmus</tp:taxon-name-part></tp:taxon-name></italic>: <italic><tp:taxon-name><tp:taxon-name-part taxon-name-part-type="genus" reg="Glomeridesmus">Glomeridesmus</tp:taxon-name-part> <tp:taxon-name-part taxon-name-part-type="species" reg="sumatranus">sumatranus</tp:taxon-name-part></tp:taxon-name></italic> Pocock, 1894 (Indonesia: Sumatra).</p></tp:treatment-sec><tp:treatment-sec sec-type="Species included" id="SECID0E4FAE"><title>Species included.</title><p>30, including the species described below (<xref ref-type="bibr" rid="B23">Jeekel 2003</xref>; <xref ref-type="bibr" rid="B21">Iniesta et al. 2012</xref>; <xref ref-type="bibr" rid="B31">Mauriès 2020</xref>).</p></tp:treatment-sec><tp:treatment-sec sec-type="distribution" id="SECID0EPGAE"><title>Distribution.</title><p>Central America and northern half of South America and the Caribbean (26); India (1); Indonesia (2); Thailand (1 described below). Unidentified specimens from various localities in SE Asia and Oceania (<xref ref-type="bibr" rid="B36">Shelley 2011</xref>).</p></tp:treatment-sec><tp:treatment-sec sec-type="comments" id="SECID0EZGAE"><title>Comment.</title><p>The position of the new species in the genus <italic><tp:taxon-name><tp:taxon-name-part taxon-name-part-type="genus" reg="Glomeridesmus">Glomeridesmus</tp:taxon-name-part></tp:taxon-name></italic> is tentative at best. As two genus names (<italic><tp:taxon-name><tp:taxon-name-part taxon-name-part-type="genus" reg="Zephroniodesmus">Zephroniodesmus</tp:taxon-name-part></tp:taxon-name></italic>, <italic><tp:taxon-name><tp:taxon-name-part taxon-name-part-type="genus" reg="Javadesmus">Javadesmus</tp:taxon-name-part></tp:taxon-name></italic>) synonymized with <italic><tp:taxon-name><tp:taxon-name-part taxon-name-part-type="genus" reg="Glomeridesmus">Glomeridesmus</tp:taxon-name-part></tp:taxon-name></italic> (<xref ref-type="bibr" rid="B28">Loomis 1936</xref>, <xref ref-type="bibr" rid="B7">Carl 1942</xref>) are available for SE Asian <tp:taxon-name><tp:taxon-name-part taxon-name-part-type="family">Glomeridesmidae</tp:taxon-name-part></tp:taxon-name> and were based on female specimens, both require redescriptions based on topotypic male material. Therefore, we hesitate to introduce a third genus name, which might later turn out to be synonymous. The species from Thailand described here differs significantly from the known Indian and American species at least in the telopod morphology, and potentially in other previously undocumented morphological characters.</p></tp:treatment-sec><ref-list><ref id="B15"><mixed-citation xmlns:xlink="http://www.w3.org/1999/xlink" xlink:type="simple"><person-group><name name-style="western"><surname>Gervais</surname><given-names>P</given-names></name></person-group> (<year>1844</year>) <article-title>Études sur les Myriapodes.</article-title><source>Annales des sciences naturelles, serie</source><volume>3</volume>(<issue>2</issue>): <fpage>51</fpage>–<lpage>80</lpage>.</mixed-citation></ref><ref id="B24"><mixed-citation xmlns:xlink="http://www.w3.org/1999/xlink" xlink:type="simple"><person-group><name name-style="western"><surname>Latzel</surname><given-names>R</given-names></name></person-group> (<year>1884</year>) Die Myriopoden der österreichisch-ungarischen Monarchie 2: 1–413.</mixed-citation></ref><ref id="B33"><mixed-citation xmlns:xlink="http://www.w3.org/1999/xlink" xlink:type="simple"><person-group><name name-style="western"><surname>Pocock</surname><given-names>RI</given-names></name></person-group> (<year>1894a</year>) <article-title><tp:taxon-name><tp:taxon-name-part taxon-name-part-type="class">Chilopoda</tp:taxon-name-part></tp:taxon-name>, <tp:taxon-name><tp:taxon-name-part taxon-name-part-type="class">Symphyla</tp:taxon-name-part></tp:taxon-name> and <tp:taxon-name><tp:taxon-name-part taxon-name-part-type="class">Diplopoda</tp:taxon-name-part></tp:taxon-name> from the Malay Archipelago.</article-title><source>Zoologische Ergebnisse der Reise nach Niederländisch Ost-Indien</source><volume>3</volume>: <fpage>307</fpage>–<lpage>404</lpage>.</mixed-citation></ref><ref id="B34"><mixed-citation xmlns:xlink="http://www.w3.org/1999/xlink" xlink:type="simple"><person-group><name name-style="western"><surname>Pocock</surname><given-names>RI</given-names></name></person-group> (<year>1894b</year>) <article-title>Contributions to our knowledge of the Arthropod fauna of the West Indies. Part III <tp:taxon-name><tp:taxon-name-part taxon-name-part-type="class">Diplopoda</tp:taxon-name-part></tp:taxon-name> and Malacopoda, with a supplement on the <tp:taxon-name><tp:taxon-name-part taxon-name-part-type="class">Arachnida</tp:taxon-name-part></tp:taxon-name> of the class Pedipalpi. The Journal of the Linnean Society of London.</article-title><source>Zoology</source><volume>24</volume>: <fpage>473</fpage>–<lpage>543</lpage>. <ext-link xlink:type="simple" ext-link-type="doi" xlink:href="10.1111/j.1096-3642.1894.tb02494.x">https://doi.org/10.1111/j.1096-3642.1894.tb02494.x</ext-link></mixed-citation></ref><ref id="B38"><mixed-citation xmlns:xlink="http://www.w3.org/1999/xlink" xlink:type="simple"><person-group><name name-style="western"><surname>Silvestri</surname><given-names>F</given-names></name></person-group> (<year>1896</year>) <article-title>I Diplopodi, Parte 1. – Sistematica.</article-title><source>Annali del Museo civico di storia naturale di Genova</source><volume>36</volume>: <fpage>121</fpage>–<lpage>254</lpage>.</mixed-citation></ref><ref id="B39"><mixed-citation xmlns:xlink="http://www.w3.org/1999/xlink" xlink:type="simple"><person-group><name name-style="western"><surname>Silvestri</surname><given-names>F</given-names></name></person-group> (<year>1898</year>) <article-title>Systema Diplopodum.</article-title><source>Annali del Museo civico di storia naturale di Genova</source><volume>38</volume>: <fpage>644</fpage>–<lpage>651</lpage>.</mixed-citation></ref><ref id="B40"><mixed-citation xmlns:xlink="http://www.w3.org/1999/xlink" xlink:type="simple"><person-group><name name-style="western"><surname>Silvestri</surname><given-names>F</given-names></name></person-group> (<year>1902</year>) <article-title>Note preliminari sulla morfologia dei Diplopodi e Chilopodi.</article-title><source>Rivista di Patologia Vegetale</source><volume>10</volume>: <fpage>179</fpage>–<lpage>184</lpage>.</mixed-citation></ref><ref id="B41"><mixed-citation xmlns:xlink="http://www.w3.org/1999/xlink" xlink:type="simple"><person-group><name name-style="western"><surname>Silvestri</surname><given-names>F</given-names></name></person-group> (<year>1903</year>) <source>Classis <tp:taxon-name><tp:taxon-name-part taxon-name-part-type="class">Diplopoda</tp:taxon-name-part></tp:taxon-name> Anatome: Pars I, Segmenta, Tegumentum, Musculi. In: Berlese A (Ed.</source><publisher-name>) Acari</publisher-name>, <publisher-loc>Myriapoda et Scorpiones huscque in Italia reperta, Portici</publisher-loc>, <size units="page">272 pp</size>.</mixed-citation></ref><ref id="B5"><mixed-citation xmlns:xlink="http://www.w3.org/1999/xlink" xlink:type="simple"><person-group><name name-style="western"><surname>Brölemann</surname><given-names>HW</given-names></name></person-group> (<year>1898</year>) <article-title>Voyage de ME Simon au Venezuela.</article-title><source>Annales de la Societe Entomologique de France</source><volume>67</volume>: <fpage>241</fpage>–<lpage>313</lpage>. [pl. 20–27]</mixed-citation></ref><ref id="B3"><mixed-citation xmlns:xlink="http://www.w3.org/1999/xlink" xlink:type="simple"><person-group><name name-style="western"><surname>Attems</surname><given-names>C</given-names></name></person-group> (<year>1928</year>) <article-title>The <tp:taxon-name><tp:taxon-name-part taxon-name-part-type="subphylum">Myriapoda</tp:taxon-name-part></tp:taxon-name> of South Africa.</article-title><source>Annals of the South African Museum</source><volume>26</volume>: <fpage>1</fpage>–<lpage>431</lpage>.</mixed-citation></ref><ref id="B28"><mixed-citation xmlns:xlink="http://www.w3.org/1999/xlink" xlink:type="simple"><person-group><name name-style="western"><surname>Loomis</surname><given-names>HF</given-names></name></person-group> (<year>1936</year>) <article-title>The millipeds of Hispaniola, with descriptions of a new family, new genera, and new species.</article-title><source>Bulletin of the Museum of Comparative Zoology at Harvard College</source><volume>80</volume>: <fpage>1</fpage>–<lpage>191</lpage>.</mixed-citation></ref><ref id="B6"><mixed-citation xmlns:xlink="http://www.w3.org/1999/xlink" xlink:type="simple"><person-group><name name-style="western"><surname>Carl</surname><given-names>J</given-names></name></person-group> (<year>1941</year>) <article-title>La différenciation sexuelle des <tp:taxon-name><tp:taxon-name-part taxon-name-part-type="family">Glomeridesmidae</tp:taxon-name-part></tp:taxon-name>. Une mise au point.</article-title><source>Société Physique et d’Histoire Naturelle de Genève</source><volume>58</volume>: <fpage>250</fpage>–<lpage>254</lpage>.</mixed-citation></ref><ref id="B7"><mixed-citation xmlns:xlink="http://www.w3.org/1999/xlink" xlink:type="simple"><person-group><name name-style="western"><surname>Carl</surname><given-names>J</given-names></name></person-group> (<year>1942</year>) <article-title>Contribution à la connaissance des <tp:taxon-name><tp:taxon-name-part taxon-name-part-type="order">Limacomorpha</tp:taxon-name-part></tp:taxon-name>. Essai de morphologie comparée.</article-title><source>Revue suisse de Zoologie</source><volume>49</volume>: <fpage>133</fpage>–<lpage>167</lpage>.</mixed-citation></ref><ref id="B22"><mixed-citation xmlns:xlink="http://www.w3.org/1999/xlink" xlink:type="simple"><person-group><name name-style="western"><surname>Jeekel</surname><given-names>CAW</given-names></name></person-group> (<year>1971</year>) <article-title>Nomenclator generum et familiarum Diplopodorum: A list of the genus and family-group names in the Class <tp:taxon-name><tp:taxon-name-part taxon-name-part-type="class">Diplopoda</tp:taxon-name-part></tp:taxon-name> from the 10<sup>th</sup> edition of Linnaeus, 1758, to the end of 1957.</article-title><source>Monografieën van de Nederlandse Entomologische Vereniging</source><volume>5</volume>: <fpage>1</fpage>–<lpage>412</lpage>.</mixed-citation></ref><ref id="B23"><mixed-citation xmlns:xlink="http://www.w3.org/1999/xlink" xlink:type="simple"><person-group><name name-style="western"><surname>Jeekel</surname><given-names>CAW</given-names></name></person-group> (<year>2003</year>) <article-title>A Bibliographic Catalogue of the Order <tp:taxon-name><tp:taxon-name-part taxon-name-part-type="order">Glomeridesmida</tp:taxon-name-part></tp:taxon-name> (<tp:taxon-name><tp:taxon-name-part taxon-name-part-type="class">Diplopoda</tp:taxon-name-part></tp:taxon-name>).</article-title><source>Myriapod Memoranda</source><volume>6</volume>: <fpage>102</fpage>–<lpage>109</lpage>.</mixed-citation></ref><ref id="B35"><mixed-citation xmlns:xlink="http://www.w3.org/1999/xlink" xlink:type="simple"><person-group><name name-style="western"><surname>Shear</surname><given-names>WA</given-names></name></person-group> (<year>1974</year>) <article-title>Millipeds (<tp:taxon-name><tp:taxon-name-part taxon-name-part-type="class">Diplopoda</tp:taxon-name-part></tp:taxon-name>) from Mexican and Guatemalan caves.</article-title><source>Accademia Nazionale Lincei Rendiconti Classe Scienze Fisiche Matematiche e Naturali</source><volume>171</volume>: <fpage>205</fpage>–<lpage>239</lpage>.</mixed-citation></ref><ref id="B19"><mixed-citation xmlns:xlink="http://www.w3.org/1999/xlink" xlink:type="simple"><person-group><name name-style="western"><surname>Hoffman</surname><given-names>RL</given-names></name></person-group> (<year>1980</year>) <source>Classification of the <tp:taxon-name><tp:taxon-name-part taxon-name-part-type="class">Diplopoda</tp:taxon-name-part></tp:taxon-name>.</source><publisher-name>Genève</publisher-name>, <publisher-loc>Muséum d’Histoire Naturelle</publisher-loc>, <size units="page">237 pp</size>.</mixed-citation></ref><ref id="B20"><mixed-citation xmlns:xlink="http://www.w3.org/1999/xlink" xlink:type="simple"><person-group><name name-style="western"><surname>Hoffman</surname><given-names>RL</given-names></name></person-group> (<year>1999</year>) <source>Checklist of the Millipeds of North and Middle America.</source><publisher-name>Virginia Museum of Natural History</publisher-name>, <publisher-loc>Martinsville</publisher-loc>, <size units="page">595 pp</size>.</mixed-citation></ref><ref id="B36"><mixed-citation xmlns:xlink="http://www.w3.org/1999/xlink" xlink:type="simple"><person-group><name name-style="western"><surname>Shelley</surname><given-names>R</given-names></name></person-group> (<year>2011</year>) <article-title>The milliped order <tp:taxon-name><tp:taxon-name-part taxon-name-part-type="order">Glomeridesmida</tp:taxon-name-part></tp:taxon-name> (<tp:taxon-name><tp:taxon-name-part taxon-name-part-type="class">Diplopoda</tp:taxon-name-part></tp:taxon-name>: <tp:taxon-name><tp:taxon-name-part taxon-name-part-type="subclass">Pentazonia</tp:taxon-name-part></tp:taxon-name>: <tp:taxon-name><tp:taxon-name-part taxon-name-part-type="order">Limacomorpha</tp:taxon-name-part></tp:taxon-name>) in Oceania, the East Indies, and southeastern Asia; first records from Palau, the Philippines, Vanuatu, New Britain, the Island of New Guinea, Cambodia, Thailand, and Borneo and Sulawesi, Indonesia.</article-title><source><tp:taxon-name><tp:taxon-name-part taxon-name-part-type="class">Insecta</tp:taxon-name-part></tp:taxon-name> Mundi</source><volume>0196</volume>: <fpage>1</fpage>–<lpage>11</lpage>.</mixed-citation></ref><ref id="B21"><mixed-citation xmlns:xlink="http://www.w3.org/1999/xlink" xlink:type="simple"><person-group><name name-style="western"><surname>Moretti Iniesta</surname><given-names>LF</given-names></name><name name-style="western"><surname>Ferreira</surname><given-names>RL</given-names></name><name name-style="western"><surname>Wesener</surname><given-names>T</given-names></name></person-group> (<year>2012</year>) <article-title>The first troglobitic <italic><tp:taxon-name><tp:taxon-name-part taxon-name-part-type="genus">Glomeridesmus</tp:taxon-name-part></tp:taxon-name></italic> from Brazil, and a template for a modern taxonomic description of <tp:taxon-name><tp:taxon-name-part taxon-name-part-type="order">Glomeridesmida</tp:taxon-name-part></tp:taxon-name> (<tp:taxon-name><tp:taxon-name-part taxon-name-part-type="class">Diplopoda</tp:taxon-name-part></tp:taxon-name>).</article-title><source>Zootaxa</source><volume>3550</volume>: <fpage>26</fpage>–<lpage>42</lpage>. <ext-link xlink:type="simple" ext-link-type="doi" xlink:href="10.11646/zootaxa.3550.1.2">https://doi.org/10.11646/zootaxa.3550.1.2</ext-link></mixed-citation></ref><ref id="B29"><mixed-citation xmlns:xlink="http://www.w3.org/1999/xlink" xlink:type="simple"><person-group><name name-style="western"><surname>Mauriès</surname><given-names>J-P</given-names></name></person-group> (<year>1980</year>) Diplopodes Chilognathes de la Guadeloupe et ses dépendances. Bulletin du Muséum national d’Histoire naturelle 4<sup>e</sup> série 2(A): 1059–1111.</mixed-citation></ref><ref id="B31"><mixed-citation xmlns:xlink="http://www.w3.org/1999/xlink" xlink:type="simple"><person-group><name name-style="western"><surname>Mauriès</surname><given-names>J-P</given-names></name></person-group> (<year>2020</year>) <article-title>Les premiers <tp:taxon-name><tp:taxon-name-part taxon-name-part-type="order">Glomeridesmida</tp:taxon-name-part></tp:taxon-name> découverts dans le département français de Guyane: nouvelles données sur leur ontogenèse et descriptions de nouveaux taxa: <italic><tp:taxon-name><tp:taxon-name-part taxon-name-part-type="genus">Glomeridesmoides</tp:taxon-name-part></tp:taxon-name></italic> n. g., et trois espèces nouvelles, dont une termitophile (<tp:taxon-name><tp:taxon-name-part taxon-name-part-type="class">Diplopoda</tp:taxon-name-part></tp:taxon-name>, <tp:taxon-name><tp:taxon-name-part taxon-name-part-type="order">Glomeridesmida</tp:taxon-name-part></tp:taxon-name>).</article-title><source>Bulletin de la Société d‘Histoire Naturelle de Toulouse</source><volume>155</volume>: <fpage>47</fpage>–<lpage>64</lpage>.</mixed-citation></ref><ref id="B2"><mixed-citation xmlns:xlink="http://www.w3.org/1999/xlink" xlink:type="simple"><person-group><name name-style="western"><surname>Attems</surname><given-names>C</given-names></name></person-group> (<year>1926</year>) <source><tp:taxon-name><tp:taxon-name-part taxon-name-part-type="subphylum">Myriapoda</tp:taxon-name-part></tp:taxon-name>. In: Kükenthal W, Krumbach T (Eds) Handbuch der Zoologie. Eine Naturgeschichte der Stämme des Tierreiches. <tp:taxon-name><tp:taxon-name-part taxon-name-part-type="division">Progoneata</tp:taxon-name-part></tp:taxon-name>, <tp:taxon-name><tp:taxon-name-part taxon-name-part-type="class">Chilopoda</tp:taxon-name-part></tp:taxon-name>, <tp:taxon-name><tp:taxon-name-part taxon-name-part-type="class">Insecta</tp:taxon-name-part></tp:taxon-name>.</source><publisher-name>Walter de Gruyter &amp; Co</publisher-name>, <publisher-loc>Berlin and Leipzig</publisher-loc>, <size units="page">402 pp</size>.</mixed-citation></ref></ref-list></tp:taxon-treatment>
