# Supplementary material for: Description of the first species of Glomeridesmida from Thailand (Diplopoda, Glomeridesmida, Glomeridesmidae)
Source: Zookeys. 2021 Mar 16;1024:137–56. doi: 10.3897/zookeys.1024.63678 (PMC7987703; doi:10.3897/zookeys.1024.63678)
Supplement: XML Treatment for Glomeridesmus siamensis [file zookeys.1024.63678-treatment3.xml]

<!DOCTYPE tp:taxon-treatment
  PUBLIC "-//TaxonX//DTD Taxonomic Treatment Publishing DTD v0 20100105//EN" "tax-treatment-NSO.dtd">
<tp:taxon-treatment xmlns:tp="http://www.plazi.org/taxpub"><tp:treatment-meta><kwd-group><label>Taxon classification</label><kwd><named-content xmlns:xlink="http://www.w3.org/1999/xlink" content-type="kingdom">Animalia</named-content></kwd><kwd><named-content xmlns:xlink="http://www.w3.org/1999/xlink" content-type="order">Glomeridesmida</named-content></kwd><kwd><named-content xmlns:xlink="http://www.w3.org/1999/xlink" content-type="family">Glomeridesmidae</named-content></kwd></kwd-group><mixed-citation publication-type="journal"><person-group><name><surname>Wesener</surname><given-names>Thomas</given-names></name><name><surname>Wongthamwanich</surname><given-names>Nattarin</given-names></name><name><surname>Moritz</surname><given-names>Leif</given-names></name></person-group><article-title>Description of the first species of <tp:taxon-name><tp:taxon-name-part taxon-name-part-type="order">Glomeridesmida</tp:taxon-name-part></tp:taxon-name> from Thailand (<tp:taxon-name><tp:taxon-name-part taxon-name-part-type="class">Diplopoda</tp:taxon-name-part></tp:taxon-name>, <tp:taxon-name><tp:taxon-name-part taxon-name-part-type="order">Glomeridesmida</tp:taxon-name-part></tp:taxon-name>, <tp:taxon-name><tp:taxon-name-part taxon-name-part-type="family">Glomeridesmidae</tp:taxon-name-part></tp:taxon-name>)</article-title><source>Zookeys</source><day>16</day><month>3</month><year>2021</year><volume>1024</volume><fpage>137</fpage><lpage>156</lpage><pub-id pub-id-type="doi">10.3897/zookeys.1024.63678</pub-id></mixed-citation></tp:treatment-meta><tp:nomenclature><tp:taxon-name><object-id xmlns:xlink="http://www.w3.org/1999/xlink" content-type="arpha" xlink:type="simple">2AB443F1-DFF4-5118-AE52-60106B9D2694</object-id>
                <tp:taxon-name-part taxon-name-part-type="genus" reg="Glomeridesmus">Glomeridesmus</tp:taxon-name-part>
                <tp:taxon-name-part taxon-name-part-type="species" reg="siamensis">siamensis</tp:taxon-name-part>
                <object-id xmlns:xlink="http://www.w3.org/1999/xlink" content-type="zoobank" xlink:type="simple">http://zoobank.org/9FDB569D-C0AC-4133-B271-62554FD2D757</object-id>
              </tp:taxon-name><tp:taxon-authority>
                sp. nov.</tp:taxon-authority><xref ref-type="fig" rid="F1">Figures 1</xref><xref ref-type="fig" rid="F2">, 2</xref><xref ref-type="fig" rid="F3">, 3</xref><xref ref-type="fig" rid="F4">, 4</xref><xref ref-type="fig" rid="F5">, 5</xref><xref ref-type="fig" rid="F6">, 6</xref><xref ref-type="fig" rid="F7">, 7</xref></tp:nomenclature><tp:treatment-sec sec-type="material" id="SECID0EYKAE"><title>Material examined.</title><p><bold><italic>Holotype</italic>:</bold> 1 M, <bold><abbrev xmlns:xlink="http://www.w3.org/1999/xlink" content-type="institution" xlink:title="Zoological Collection of Srinakharinwirot University, Bangkok, Thailand" id="ABBRID0EELAE" xlink:type="simple">ZCSWU</abbrev> Myr D000011 (THAI11)</bold>, Thailand, Krabi Province, N. of Krabi Town, western aspect of Tiger Cave temple (Wat Tham Suea), overgrown rocks next to rubber plantation, <named-content xmlns:xlink="http://www.w3.org/1999/xlink" content-type="dwc:verbatimCoordinates" xlink:type="simple"><named-content content-type="geo-json" specific-use="{&#34;type&#34;:&#34;Point&#34;,&#34;coordinates&#34;:[98.921917,8.123278]}" id="NCID0ENLAE" xlink:type="simple">08°07'23.8"N, 098°55'18.9"E</named-content></named-content>. leg. 27.VII.2017, Wesener, Wongthamwanich, Nawanetiwong, Moritz.</p><p><bold><italic>Paratypes</italic>:</bold> 1 immature M, <bold><named-content xmlns:xlink="http://www.w3.org/1999/xlink" content-type="dwc:institutional_code" xlink:type="simple">ZFMK</named-content> MYR10301</bold>, same data as holotype; 1 F, <bold><named-content xmlns:xlink="http://www.w3.org/1999/xlink" content-type="dwc:institutional_code" xlink:type="simple">ZFMK</named-content> MYR10302</bold>; 5 juveniles, <bold><abbrev xmlns:xlink="http://www.w3.org/1999/xlink" content-type="institution" xlink:title="Zoological Collection of Srinakharinwirot University, Bangkok, Thailand" id="ABBRID0EIMAE" xlink:type="simple">ZCSWU</abbrev> Myr D000012–16</bold>; 4 juveniles, <bold><named-content xmlns:xlink="http://www.w3.org/1999/xlink" content-type="dwc:institutional_code" xlink:type="simple">ZFMK</named-content> MYR10303–10306</bold>, same data as holotype.</p></tp:treatment-sec><tp:treatment-sec sec-type="etymology" id="SECID0EVMAE"><title>Etymology.</title><p>Siamensis, noun in apposition, after the type locality in Thailand.</p></tp:treatment-sec><tp:treatment-sec sec-type="diagnosis" id="SECID0E1MAE"><title>Diagnosis.</title><p>Small (5–7 mm) dark grey glomeridesmid with white legs (Fig. <xref ref-type="fig" rid="F1">1A, B</xref>). Antennae short (Figs <xref ref-type="fig" rid="F1">1A, B</xref>, <xref ref-type="fig" rid="F2">2A–C</xref>). Coxal pouches starting at leg 9, all walking legs with apical spines and paronychium (Figs <xref ref-type="fig" rid="F3">3A–F</xref>, <xref ref-type="fig" rid="F4">4A–C</xref>). Last pleurite posterior margin well-rounded in female. Male sensory leg, podomere 1 with a conspicuous excavation on its mesal margin, not known from other <italic><tp:taxon-name><tp:taxon-name-part taxon-name-part-type="genus" reg="Glomeridesmus">Glomeridesmus</tp:taxon-name-part></tp:taxon-name></italic> (Fig. <xref ref-type="fig" rid="F3">3G, H</xref>). Male telopods unique: Inner horns slender, widely separated, a character only shared with <italic><tp:taxon-name><tp:taxon-name-part taxon-name-part-type="genus" reg="Glomeridesmus">G.</tp:taxon-name-part> <tp:taxon-name-part taxon-name-part-type="species" reg="indus">indus</tp:taxon-name-part></tp:taxon-name></italic> Carl, 1942. Telopod, podomere 2 rectangular, with a unique, strongly elongated and slender process protruding between movable (podomere 4) and immovable finger (process of podomere 3) (Fig. <xref ref-type="fig" rid="F5">5A, B</xref>). Podomere 3 with a slender immovable projection and podomere 4 forming a long movable finger. Immovable finger long and visibly laterally in <italic><tp:taxon-name><tp:taxon-name-part taxon-name-part-type="genus" reg="Glomeridesmus">G.</tp:taxon-name-part> <tp:taxon-name-part taxon-name-part-type="species" reg="siamensis">siamensis</tp:taxon-name-part></tp:taxon-name></italic> sp. nov. (Figs <xref ref-type="fig" rid="F1">1C</xref>, <xref ref-type="fig" rid="F5">5A, B</xref>), in contrast to South American species such as <italic><tp:taxon-name><tp:taxon-name-part taxon-name-part-type="genus" reg="Glomeridesmus">G.</tp:taxon-name-part> <tp:taxon-name-part taxon-name-part-type="species" reg="spelaeus">spelaeus</tp:taxon-name-part></tp:taxon-name></italic> Iniesta &amp; Wesener, 2012 and <italic><tp:taxon-name><tp:taxon-name-part taxon-name-part-type="genus" reg="Glomeridesmus">G.</tp:taxon-name-part> <tp:taxon-name-part taxon-name-part-type="species" reg="arcostriatus">arcostriatus</tp:taxon-name-part></tp:taxon-name></italic> Mauriès, 2020, where it is hidden in lateral view. Lamellae linguales of gnathochilarium fused with one another, but with a transverse suture towards mentum, lamellae with two central setae at margin and two lateral setae more posteriorly in <italic><tp:taxon-name><tp:taxon-name-part taxon-name-part-type="genus" reg="Glomeridesmus">G.</tp:taxon-name-part> <tp:taxon-name-part taxon-name-part-type="species" reg="siamensis">siamensis</tp:taxon-name-part></tp:taxon-name></italic> sp. nov. (Fig. <xref ref-type="fig" rid="F6">6A</xref>), while all four setae are marginal in <italic><tp:taxon-name><tp:taxon-name-part taxon-name-part-type="genus" reg="Glomeridesmus">G.</tp:taxon-name-part> <tp:taxon-name-part taxon-name-part-type="species" reg="spelaeus">spelaeus</tp:taxon-name-part></tp:taxon-name></italic> (compare <xref ref-type="bibr" rid="B21">Iniesta et al. 2012</xref>).</p><fig id="F1" position="float" orientation="portrait"><object-id xmlns:xlink="http://www.w3.org/1999/xlink" content-type="doi" xlink:type="simple">10.3897/zookeys.1024.63678.figure1</object-id><object-id xmlns:xlink="http://www.w3.org/1999/xlink" content-type="arpha" xlink:type="simple">0C8E5A87-3116-58E8-B278-70B1421ECC61</object-id><label>Figure 1.</label><caption><p><italic><tp:taxon-name><tp:taxon-name-part taxon-name-part-type="genus" reg="Glomeridesmus">Glomeridesmus</tp:taxon-name-part> <tp:taxon-name-part taxon-name-part-type="species" reg="siamensis">siamensis</tp:taxon-name-part></tp:taxon-name></italic> sp. nov., photographs <bold>A–C</bold> male holotype (<bold><abbrev xmlns:xlink="http://www.w3.org/1999/xlink" content-type="institution" xlink:title="Zoological Collection of Srinakharinwirot University, Bangkok, Thailand" id="ABBRID0E6RAE" xlink:type="simple">ZCSWU</abbrev> Myr D000011</bold>) <bold>A</bold> habitus, dorsal view <bold>B</bold> habitus, ventral view <bold>C</bold> telopods, ventral view <bold>D, E</bold> female paratype (<bold><named-content xmlns:xlink="http://www.w3.org/1999/xlink" content-type="dwc:institutional_code" xlink:type="simple">ZFMK</named-content> MYR10302</bold>) <bold>D</bold> head and anterior body-rings, lateral view <bold>E</bold> head and anterior body-rings, ventral view. Not to scale. <bold>Abbreviations</bold>: at = antennae, <abbrev xmlns:xlink="http://www.w3.org/1999/xlink" xlink:title="collum" id="ABBRID0E5SAE" xlink:type="simple">co</abbrev> = collum, <abbrev xmlns:xlink="http://www.w3.org/1999/xlink" xlink:title="gnathochilarium" id="ABBRID0ECTAE" xlink:type="simple">gn</abbrev> = gnathochilarium, <abbrev xmlns:xlink="http://www.w3.org/1999/xlink" xlink:title="head" id="ABBRID0EGTAE" xlink:type="simple">hd</abbrev> = head, <abbrev xmlns:xlink="http://www.w3.org/1999/xlink" xlink:title="inner horns" id="ABBRID0EKTAE" xlink:type="simple">ih</abbrev> = inner horns, <abbrev xmlns:xlink="http://www.w3.org/1999/xlink" xlink:title="mandibular base" id="ABBRID0EOTAE" xlink:type="simple">mb</abbrev> = mandibular base, <abbrev xmlns:xlink="http://www.w3.org/1999/xlink" xlink:title="sensory leg" id="ABBRID0ESTAE" xlink:type="simple">sL</abbrev> = sensory leg, to = Tömösváry organ, <abbrev xmlns:xlink="http://www.w3.org/1999/xlink" xlink:title="telopod" id="ABBRID0EWTAE" xlink:type="simple">tp</abbrev> = telopod, <abbrev xmlns:xlink="http://www.w3.org/1999/xlink" xlink:title="vulva" id="ABBRID0E1TAE" xlink:type="simple">vu</abbrev> = vulva.</p></caption><graphic xmlns:xlink="http://www.w3.org/1999/xlink" xlink:href="zookeys-1024-137-g001.jpg" position="float" orientation="portrait" xlink:type="simple" id="oo_520749.jpg"><uri content-type="original_file" xlink:type="simple">https://binary.pensoft.net/fig/520749</uri></graphic></fig></tp:treatment-sec><tp:treatment-sec sec-type="description" id="SECID0EDUAE"><title>Description.</title><p>Based on male holotype (<bold><abbrev xmlns:xlink="http://www.w3.org/1999/xlink" content-type="institution" xlink:title="Zoological Collection of Srinakharinwirot University, Bangkok, Thailand" id="ABBRID0EKUAE" xlink:type="simple">ZCSWU</abbrev> Myr D000011</bold>) and female paratype (<bold><named-content xmlns:xlink="http://www.w3.org/1999/xlink" content-type="dwc:institutional_code" xlink:type="simple">ZFMK</named-content> MYR10302</bold>).</p><p><bold><italic>Measurements</italic>:</bold> Largest adult female (20+AS tergites, 35+1 leg pairs): length: ~6 mm; width (midbody): 1.0 mm. Male (19+AS tergites, 33+1+T leg pairs, holotype male): length: ~5 mm; width (midbody): 0.9 mm; immature (?) male (19+AS tergites, 32+1+T,): length: ~4 mm, width: 0.8 mm.</p><p><bold><italic>Colour in ethanol</italic>:</bold> Tergites and dorsal side of head grayish-brown (Fig. <xref ref-type="fig" rid="F1">1</xref>), legs, antennae and ventral side whitish (Fig. <xref ref-type="fig" rid="F1">1A, B</xref>).</p><p><bold><italic>Head</italic>:</bold> General shape typical for the family (Figs <xref ref-type="fig" rid="F1">1D, E</xref>, <xref ref-type="fig" rid="F2">2C</xref>). Epicranium glabrous; frons, clypeus and labrum with several isolated setae (Fig. <xref ref-type="fig" rid="F2">2C</xref>). Antennae widely separated by a distance slightly longer than twice width of first antennomere (Fig. <xref ref-type="fig" rid="F1">1A, E</xref>). Antennae and organ of Tömösváry both surrounded by individual cuticular rims, both on an elevated plateau (Fig. <xref ref-type="fig" rid="F2">2D</xref>). Genae (area below the antennae) almost non-existent, with incisura lateralis. Undivided basal joint of mandible large and visible in dorsal view.</p><fig id="F2" position="float" orientation="portrait"><object-id xmlns:xlink="http://www.w3.org/1999/xlink" content-type="doi" xlink:type="simple">10.3897/zookeys.1024.63678.figure2</object-id><object-id xmlns:xlink="http://www.w3.org/1999/xlink" content-type="arpha" xlink:type="simple">B9283C3D-85E4-56BA-BCD8-AB313A0BA2DF</object-id><label>Figure 2.</label><caption><p><italic><tp:taxon-name><tp:taxon-name-part taxon-name-part-type="genus" reg="Glomeridesmus">Glomeridesmus</tp:taxon-name-part> <tp:taxon-name-part taxon-name-part-type="species" reg="siamensis">siamensis</tp:taxon-name-part></tp:taxon-name></italic> sp. nov., head, <abbrev xmlns:xlink="http://www.w3.org/1999/xlink" xlink:title="scanning electron microscopy" id="ABBRID0E6WAE" xlink:type="simple">SEM</abbrev><bold>A, B, D</bold> male holotype (<bold><abbrev xmlns:xlink="http://www.w3.org/1999/xlink" content-type="institution" xlink:title="Zoological Collection of Srinakharinwirot University, Bangkok, Thailand" id="ABBRID0EGXAE" xlink:type="simple">ZCSWU</abbrev> Myr D000011</bold>) <bold>A</bold> antennae <bold>B</bold> apical antennomeres <bold>C</bold> juvenile paratype (<bold><named-content xmlns:xlink="http://www.w3.org/1999/xlink" content-type="dwc:institutional_code" xlink:type="simple">ZFMK</named-content> MYR10304</bold>), head, lateral view <bold>D</bold> antennal base and Tömösváry organ. <bold>Abbreviations</bold>: I – VII = antennomeres, <abbrev xmlns:xlink="http://www.w3.org/1999/xlink" xlink:title="apical disc" id="ABBRID0E4XAE" xlink:type="simple">ad</abbrev> = apical disc, <abbrev xmlns:xlink="http://www.w3.org/1999/xlink" xlink:title="clypeus" id="ABBRID0EBYAE" xlink:type="simple">cl</abbrev> = clypeus, <abbrev xmlns:xlink="http://www.w3.org/1999/xlink" xlink:title="collum" id="ABBRID0EFYAE" xlink:type="simple">co</abbrev> = collum, <abbrev xmlns:xlink="http://www.w3.org/1999/xlink" xlink:title="epicranium" id="ABBRID0EJYAE" xlink:type="simple">epc</abbrev> = epicranium, <abbrev xmlns:xlink="http://www.w3.org/1999/xlink" xlink:title="frons" id="ABBRID0ENYAE" xlink:type="simple">fr</abbrev> = frons, <abbrev xmlns:xlink="http://www.w3.org/1999/xlink" xlink:title="gnathochilarium" id="ABBRID0ERYAE" xlink:type="simple">gn</abbrev> = gnathochilarium, <abbrev xmlns:xlink="http://www.w3.org/1999/xlink" xlink:title="incisura lateralis" id="ABBRID0EVYAE" xlink:type="simple">il</abbrev> = incisura lateralis, <abbrev xmlns:xlink="http://www.w3.org/1999/xlink" xlink:title="labrum" id="ABBRID0EZYAE" xlink:type="simple">lab</abbrev> = labrum, <abbrev xmlns:xlink="http://www.w3.org/1999/xlink" xlink:title="mandibular base" id="ABBRID0E4YAE" xlink:type="simple">mb</abbrev> = mandibular base, <abbrev xmlns:xlink="http://www.w3.org/1999/xlink" xlink:title="sensory cones" id="ABBRID0EBZAE" xlink:type="simple">sc</abbrev> = sensory cones, to = Tömösváry organ. Scale bars: 100 µm (<bold>A, C, D</bold>), 50 µm (<bold>B</bold>).</p></caption><graphic xmlns:xlink="http://www.w3.org/1999/xlink" xlink:href="zookeys-1024-137-g002.jpg" position="float" orientation="portrait" xlink:type="simple" id="oo_520750.jpg"><uri content-type="original_file" xlink:type="simple">https://binary.pensoft.net/fig/520750</uri></graphic></fig><p>Antennae consisting of seven joints, each covered with numerous setae. Size of joints 1 = 2 = 3 = 4 = 5 &gt; 6 (Fig. <xref ref-type="fig" rid="F2">2A</xref>). Apical disc carrying four long apical cones; sensilla basiconica apparently absent (Fig. <xref ref-type="fig" rid="F2">2B</xref>).</p><p>Tömösváry organs as large as antennal base, of well-rounded oval shape, interior covered by a sclerotized plate; surrounded by cuticular rim and several very short setae (Fig. <xref ref-type="fig" rid="F2">2C, D</xref>).</p><p>Gnathochilarium with very broad gula (hypostoma). Cardines very small, separated from basal part of gnathochilarium. Proximal fourth of mentum towards gula distinctly elevated, transverse suture visible between mentum and lamellae linguales. Lamellae linguales fused to one another, not separated by a longitudinal suture, apically with four long setae, central pair at apical margin, lateral two setae located more posteriorly. Whole surface of gnathochilarium covered with few, isolated setae. Stipites laterally without sclerotized ledge. Stipites apically with 2 extra-long setae (Fig. <xref ref-type="fig" rid="F6">6A</xref>). Stipites lateral palpi slender, carrying 4 slender sensory cones; inner palpi very wide, carrying 12–15 long, tube-shaped sensory cones interspersed between long cuticular fibres (Fig. <xref ref-type="fig" rid="F6">6B</xref>). Central pads (modified central palpi of lamellae linguales) large, mesally pointing towards and touching one another, in ventral view covered with numerous long, tube-shaped sensory cones and long cuticular fibers (Fig. <xref ref-type="fig" rid="F6">6B</xref>). Basally of central pads on endochilarium with two parallel rows of 9 sensory cones along median furrow (Fig. <xref ref-type="fig" rid="F6">6C</xref>).</p><p><bold><italic>Mandible</italic>:</bold> Basal joint massive, undivided (Figs <xref ref-type="fig" rid="F1">1D, E</xref>, <xref ref-type="fig" rid="F2">2C</xref>). Apical joint (mandibular gnathal lobe) damaged during preparation, but with long slender external tooth and a long condylus. Inner tooth 4-combed. Seven rows of pectinate lamellae, large intermediate area covered by scale-like spines. Additional intermediate area located at a lower level next to molar plate with more elongated spine-plates. Molar plate plane, without indentations or grooves, margins entirely surrounded by thick membranous fringes (Fig. <xref ref-type="fig" rid="F6">6D</xref>).</p><p><bold><italic>Trunk</italic>:</bold> Collum (tergite 1) wider than head, shape similar to following tergites (Fig. <xref ref-type="fig" rid="F1">1A</xref>).</p><p>Tergites 2–19 (20) very thin, difficult to distinguish from one another. Width from tergite 1 to 8 gradually increasing, then decreasing to last tergite (Figs <xref ref-type="fig" rid="F1">1A, B</xref>, <xref ref-type="fig" rid="F7">7A</xref>). Each tergite bearing 6–8 longitudinal striae. Distances between striae increasing towards posterior margin. Surface of tergites with sparse isolated setae (Fig. <xref ref-type="fig" rid="F7">7A, B</xref>). Tergite 11 onwards posterior-lateral edge pronounced into a sharp-edged tip, becoming a longer and spine-like process at tergite 17. Limbus (posterior margin of tergite) smooth, without any structures. Endotergum (underside of posterior margin of tergite) smooth area without any specific structures (Fig. <xref ref-type="fig" rid="F7">7C</xref>). Posterior margin of tergite 19 and 20 with several short teeth (Fig. <xref ref-type="fig" rid="F7">7D</xref>)</p><p>Pleurites of rectangular shape, posterior margin overlapping first third of subsequent pleurite (Fig. <xref ref-type="fig" rid="F7">7B</xref>), wider than long. Pleurites similar to one another, but last pleurite on posterior margin with a well-rounded central indentation, providing space for the movements of the last leg.</p><p><bold><italic>Legs</italic>:</bold> In all except first coxae fused with stigmatic plates (typical for <tp:taxon-name><tp:taxon-name-part taxon-name-part-type="order">Glomeridesmida</tp:taxon-name-part></tp:taxon-name>, <xref ref-type="bibr" rid="B43">Wesener et al. 2014</xref>) (Figs <xref ref-type="fig" rid="F3">3A–H</xref>, <xref ref-type="fig" rid="F4">4A–C</xref>). Starting at coxo-stigmatic plate 9 (male holotype) or 11 (female paratype), every second coxa up to pair 21 (male) or 25 (female) apically with an eversible coxal pouch posteriorly of prefemur (Fig. <xref ref-type="fig" rid="F4">4B</xref>).</p><fig id="F3" position="float" orientation="portrait"><object-id xmlns:xlink="http://www.w3.org/1999/xlink" content-type="doi" xlink:type="simple">10.3897/zookeys.1024.63678.figure3</object-id><object-id xmlns:xlink="http://www.w3.org/1999/xlink" content-type="arpha" xlink:type="simple">DC905C0F-F579-5801-97B3-D4D834D8A6DC</object-id><label>Figure 3.</label><caption><p><italic><tp:taxon-name><tp:taxon-name-part taxon-name-part-type="genus" reg="Glomeridesmus">Glomeridesmus</tp:taxon-name-part> <tp:taxon-name-part taxon-name-part-type="species" reg="siamensis">siamensis</tp:taxon-name-part></tp:taxon-name></italic> sp. nov., male holotype (<bold><abbrev xmlns:xlink="http://www.w3.org/1999/xlink" content-type="institution" xlink:title="Zoological Collection of Srinakharinwirot University, Bangkok, Thailand" id="ABBRID0EO5AE" xlink:type="simple">ZCSWU</abbrev> Myr D000011</bold>), legs, <abbrev xmlns:xlink="http://www.w3.org/1999/xlink" xlink:title="scanning electron microscopy" id="ABBRID0EU5AE" xlink:type="simple">SEM</abbrev><bold>A</bold> leg 1, posterior view <bold>B</bold> leg 1, tarsus, arrow indicated parasitic fungi <bold>C</bold> leg 2 with gonopore, posterior view <bold>D</bold> leg 2, tarsus <bold>E</bold> leg 34, posterior view <bold>F</bold> leg 34, tarsus <bold>G</bold> sensory leg (leg 35), posterior view <bold>H</bold> sensory leg (leg 35), detail of podomeres, arrow indicated dent in podomere I. <bold>Abbreviations</bold>: I–III = podomeres, as = apical spine, <abbrev xmlns:xlink="http://www.w3.org/1999/xlink" xlink:title="clypeus" id="ABBRID0EK6AE" xlink:type="simple">cl</abbrev> = claw, <abbrev xmlns:xlink="http://www.w3.org/1999/xlink" xlink:title="coxa" id="ABBRID0EO6AE" xlink:type="simple">cx</abbrev> = coxa, <abbrev xmlns:xlink="http://www.w3.org/1999/xlink" xlink:title="femur" id="ABBRID0ES6AE" xlink:type="simple">fe</abbrev> = femur, <abbrev xmlns:xlink="http://www.w3.org/1999/xlink" xlink:title="gonopore" id="ABBRID0EW6AE" xlink:type="simple">gp</abbrev> = gonopore, <abbrev xmlns:xlink="http://www.w3.org/1999/xlink" xlink:title="paronychium" id="ABBRID0E16AE" xlink:type="simple">pn</abbrev> = paronychium, <abbrev xmlns:xlink="http://www.w3.org/1999/xlink" xlink:title="postfemur" id="ABBRID0E56AE" xlink:type="simple">pof</abbrev> = postfemur, <abbrev xmlns:xlink="http://www.w3.org/1999/xlink" xlink:title="prefemur" id="ABBRID0EDAAG" xlink:type="simple">prf</abbrev> = prefemur, <abbrev xmlns:xlink="http://www.w3.org/1999/xlink" xlink:title="spine" id="ABBRID0EHAAG" xlink:type="simple">sp</abbrev> = spine, <abbrev xmlns:xlink="http://www.w3.org/1999/xlink" xlink:title="sternite" id="ABBRID0ELAAG" xlink:type="simple">st</abbrev> = sternite, <abbrev xmlns:xlink="http://www.w3.org/1999/xlink" xlink:title="tarsus" id="ABBRID0EPAAG" xlink:type="simple">ta</abbrev> = tarsus, <abbrev xmlns:xlink="http://www.w3.org/1999/xlink" xlink:title="tibia" id="ABBRID0ETAAG" xlink:type="simple">ti</abbrev> = tibia, v = stigmatic plate. Scale bars: 100 µm (<bold>A, C, E, G</bold>), 20 µm (<bold>B</bold>), 10 µm (<bold>D, F</bold>), 50 µm (<bold>H</bold>).</p></caption><graphic xmlns:xlink="http://www.w3.org/1999/xlink" xlink:href="zookeys-1024-137-g003.jpg" position="float" orientation="portrait" xlink:type="simple" id="oo_520751.jpg"><uri content-type="original_file" xlink:type="simple">https://binary.pensoft.net/fig/520751</uri></graphic></fig><p>Leg-pair 1 with a well-rounded elliptical sternite visible in oral view. Femur 1.5 × longer than wide, tarsus slender and elongated, &gt;7 times longer than wide (Fig. <xref ref-type="fig" rid="F3">3A</xref>). Apical half of tarsus without any spines or setae, except 1 or 2 apical spines, claw and paronychium (Fig. <xref ref-type="fig" rid="F3">3A, B</xref>).</p><p>Leg 2 (male) femur 1.7, tarsus &gt;10 × longer than wide (Fig. <xref ref-type="fig" rid="F3">3C</xref>). Tarsus in apical half without any spines or setae except for single apical spine, claw and paronychium (Fig. <xref ref-type="fig" rid="F3">3D</xref>).</p><p>Legs 3–32 similar to first legs, e.g. midbody leg femur 1.8, tarsus &gt;7 times longer than wide. Tarsus with 1 or 2 apical spines, claw and paronychium (Fig. <xref ref-type="fig" rid="F3">3D</xref>).</p><p>Penultimate leg with coxosternite narrow, with stigma opening and sternal part located below (instead of lateral to) of coxal part. Femur slightly longer than prefemur, 1.3 × longer than wide, tarsus shorter, &gt;7 × longer than wide, apically with claw, apical spine and paronychium (Fig. <xref ref-type="fig" rid="F3">3E, F</xref>).</p><p>Ultimate leg pair (sensory leg) modified, consisting of a free large sternite, fused coxa-stigmatic plates plus 3 podomeres (Fig. <xref ref-type="fig" rid="F3">3G</xref>). First podomere with a conspicuous mesal bend. Last two podomeres extending postero-laterally (confused with telopod by pre-1941 authors). Podomere 3 apically with a large, long spine, longer than the podomere (Fig. <xref ref-type="fig" rid="F3">3H</xref>). Both legs widely separated from one another, connected by large sternite. Coxa-stigmatic plates large, almost as long as all 3 podomeres combined (Fig. <xref ref-type="fig" rid="F3">3G</xref>).</p><p><bold><italic>Anal shield</italic>:</bold> glabrous, with a well-rounded edge. Subanal plate located behind last pair of legs, large and hyaline.</p><p><bold><italic>Sexual characters</italic>: Female</bold>: second coxae on posterior side with prominent ovipositors protruding back to leg pair 5. Coxa protruding mesally as a short lobe. Ovipositors basally supported by an undivided plate (sternite?) (Fig. <xref ref-type="fig" rid="F4">4C</xref>). Ovipositor with a basal part consisting of 21 or 22 segments of (eversible?) half-rings, each carrying isolated setae in a regular distance to each other. Half rings anteriorly and posteriorly interrupted by two different, much slender tubes, also consisting of half-rings, running along the whole length of the ovipositor. Apical part of ovipositor with opening surrounded by four larger plates, each arising out of a tube of rings. All four plates covered by longer setae (Fig. <xref ref-type="fig" rid="F4">4D</xref>).</p><fig id="F4" position="float" orientation="portrait"><object-id xmlns:xlink="http://www.w3.org/1999/xlink" content-type="doi" xlink:type="simple">10.3897/zookeys.1024.63678.figure4</object-id><object-id xmlns:xlink="http://www.w3.org/1999/xlink" content-type="arpha" xlink:type="simple">1CCAF446-169E-5502-AE05-751EE1D679C4</object-id><label>Figure 4.</label><caption><p><italic><tp:taxon-name><tp:taxon-name-part taxon-name-part-type="genus" reg="Glomeridesmus">Glomeridesmus</tp:taxon-name-part> <tp:taxon-name-part taxon-name-part-type="species" reg="siamensis">siamensis</tp:taxon-name-part></tp:taxon-name></italic> sp. nov., female paratype (<bold><named-content xmlns:xlink="http://www.w3.org/1999/xlink" content-type="dwc:institutional_code" xlink:type="simple">ZFMK</named-content> MYR10302</bold>), legs and ovipositor, <abbrev xmlns:xlink="http://www.w3.org/1999/xlink" xlink:title="scanning electron microscopy" id="ABBRID0EGEAG" xlink:type="simple">SEM</abbrev><bold>A</bold> leg 23, posterior view <bold>B</bold> leg 23, ventral view <bold>C</bold> leg 2 with ovipositor, ventral view <bold>D</bold> ovipositors, posterior view. <bold>Abbreviations</bold>: ap = apical part of ovipositor, <abbrev xmlns:xlink="http://www.w3.org/1999/xlink" xlink:title="basal part of ovipositor" id="ABBRID0EUEAG" xlink:type="simple">bp</abbrev> = basal part of ovipositor, <abbrev xmlns:xlink="http://www.w3.org/1999/xlink" xlink:title="coxal pouch" id="ABBRID0EYEAG" xlink:type="simple">cp</abbrev> = coxal pouch, <abbrev xmlns:xlink="http://www.w3.org/1999/xlink" xlink:title="coxa" id="ABBRID0E3EAG" xlink:type="simple">cx</abbrev> = coxa, <abbrev xmlns:xlink="http://www.w3.org/1999/xlink" xlink:title="femur" id="ABBRID0EAFAG" xlink:type="simple">fe</abbrev> = femur, <abbrev xmlns:xlink="http://www.w3.org/1999/xlink" xlink:title="leg 2" id="ABBRID0EEFAG" xlink:type="simple">L2</abbrev> = leg 2, <abbrev xmlns:xlink="http://www.w3.org/1999/xlink" xlink:title="pleurite" id="ABBRID0EIFAG" xlink:type="simple">Lt</abbrev> = pleurite, <abbrev xmlns:xlink="http://www.w3.org/1999/xlink" xlink:title="postfemur" id="ABBRID0EMFAG" xlink:type="simple">pof</abbrev> = postfemur, <abbrev xmlns:xlink="http://www.w3.org/1999/xlink" xlink:title="prefemur" id="ABBRID0EQFAG" xlink:type="simple">prf</abbrev> = prefemur, <abbrev xmlns:xlink="http://www.w3.org/1999/xlink" xlink:title="sheet" id="ABBRID0EUFAG" xlink:type="simple">sh</abbrev> = sheet, <abbrev xmlns:xlink="http://www.w3.org/1999/xlink" xlink:title="sternite" id="ABBRID0EYFAG" xlink:type="simple">st</abbrev> = sternite, <abbrev xmlns:xlink="http://www.w3.org/1999/xlink" xlink:title="tarsus" id="ABBRID0E3FAG" xlink:type="simple">ta</abbrev> = tarsus, <abbrev xmlns:xlink="http://www.w3.org/1999/xlink" xlink:title="tibia" id="ABBRID0EAGAG" xlink:type="simple">ti</abbrev> = tibia, v = stigmatic plate. Scale bars: 50 µm (<bold>A, B</bold>), 100 µm (<bold>C, D</bold>).</p></caption><graphic xmlns:xlink="http://www.w3.org/1999/xlink" xlink:href="zookeys-1024-137-g004.jpg" position="float" orientation="portrait" xlink:type="simple" id="oo_520752.jpg"><uri content-type="original_file" xlink:type="simple">https://binary.pensoft.net/fig/520752</uri></graphic></fig><p><bold>Male</bold>: second coxa with gonopore located mesally (Fig. <xref ref-type="fig" rid="F3">3C</xref>). Gonopore flanked by two sclerotized, plates resembling an open bivalve shell. Apical part of both plates with 2 or 3 longer setae (Fig. <xref ref-type="fig" rid="F5">5C</xref>).</p><p><bold><italic>Male telopod</italic></bold> consisting of syncoxite with inner horns and 4 podomeres (Figs <xref ref-type="fig" rid="F1">1C</xref>, <xref ref-type="fig" rid="F5">5A, D</xref>). Syncoxite covering basal podomeres laterally and in anterior view, medially rising into a smooth glabrous process. Process apically with two long inner horns; horns basally fused, completely separating more apically, diverging and running parallel to one another. Each horn apically slightly widening and spoon-shaped. Whole surface of horns sparsely covered by isolated, minute setae (Fig. <xref ref-type="fig" rid="F5">5D</xref>).</p><fig id="F5" position="float" orientation="portrait"><object-id xmlns:xlink="http://www.w3.org/1999/xlink" content-type="doi" xlink:type="simple">10.3897/zookeys.1024.63678.figure5</object-id><object-id xmlns:xlink="http://www.w3.org/1999/xlink" content-type="arpha" xlink:type="simple">E1CB9993-A157-517F-9736-451F907205C8</object-id><label>Figure 5.</label><caption><p><italic><tp:taxon-name><tp:taxon-name-part taxon-name-part-type="genus" reg="Glomeridesmus">Glomeridesmus</tp:taxon-name-part> <tp:taxon-name-part taxon-name-part-type="species" reg="siamensis">siamensis</tp:taxon-name-part></tp:taxon-name></italic> sp. nov., male holotype (<bold><abbrev xmlns:xlink="http://www.w3.org/1999/xlink" content-type="institution" xlink:title="Zoological Collection of Srinakharinwirot University, Bangkok, Thailand" id="ABBRID0EEIAG" xlink:type="simple">ZCSWU</abbrev> Myr D000011</bold>), male sexual characters <bold>A</bold> telopod, anterior view <bold>B</bold> telopod, posterior view <bold>C</bold> gonopore on leg 2, posterior view <bold>D</bold> inner horns, anterior view. <bold>Abbreviations</bold>: I – IV = telopoditomeres, <abbrev xmlns:xlink="http://www.w3.org/1999/xlink" xlink:title="immobile finger" id="ABBRID0EUIAG" xlink:type="simple">ff</abbrev> = immobile finger, <abbrev xmlns:xlink="http://www.w3.org/1999/xlink" xlink:title="gonopore" id="ABBRID0EYIAG" xlink:type="simple">gp</abbrev> = gonopore, <abbrev xmlns:xlink="http://www.w3.org/1999/xlink" xlink:title="inner horns" id="ABBRID0E3IAG" xlink:type="simple">ih</abbrev> = inner horns, <abbrev xmlns:xlink="http://www.w3.org/1999/xlink" xlink:title="membranous area" id="ABBRID0EAJAG" xlink:type="simple">ma</abbrev> = membranous area, <abbrev xmlns:xlink="http://www.w3.org/1999/xlink" xlink:title="projection" id="ABBRID0EEJAG" xlink:type="simple">pr</abbrev> = projection. Scale bars: 50 µm (<bold>A, B, D</bold>), 20 µm (<bold>C</bold>).</p></caption><graphic xmlns:xlink="http://www.w3.org/1999/xlink" xlink:href="zookeys-1024-137-g005.jpg" position="float" orientation="portrait" xlink:type="simple" id="oo_520753.jpg"><uri content-type="original_file" xlink:type="simple">https://binary.pensoft.net/fig/520753</uri></graphic></fig><p>Telopod podomere 1 largest and most massive.</p><p>Podomere 2 wide, rectangular, apically with a large membranous area and mesally with a long and slender process. Membranous area well rounded, consisting of several inverse membranous folds. Slender process strongly elongated, as long as podomere 2, protruding between movable and immovable finger, inner surface excavated (Fig. <xref ref-type="fig" rid="F5">5A, B</xref>).</p><fig id="F6" position="float" orientation="portrait"><object-id xmlns:xlink="http://www.w3.org/1999/xlink" content-type="doi" xlink:type="simple">10.3897/zookeys.1024.63678.figure6</object-id><object-id xmlns:xlink="http://www.w3.org/1999/xlink" content-type="arpha" xlink:type="simple">2930924E-B90A-5779-893E-D0737975D5CA</object-id><label>Figure 6.</label><caption><p><italic><tp:taxon-name><tp:taxon-name-part taxon-name-part-type="genus" reg="Glomeridesmus">Glomeridesmus</tp:taxon-name-part> <tp:taxon-name-part taxon-name-part-type="species" reg="siamensis">siamensis</tp:taxon-name-part></tp:taxon-name></italic> sp. nov., male holotype (<bold><abbrev xmlns:xlink="http://www.w3.org/1999/xlink" content-type="institution" xlink:title="Zoological Collection of Srinakharinwirot University, Bangkok, Thailand" id="ABBRID0EQKAG" xlink:type="simple">ZCSWU</abbrev> Myr D000011</bold>) mouthparts <bold>A</bold> gnathochilarium, ventral view <bold>B</bold> gnathochilarium, palps and central pad, frontal view <bold>C</bold> endochilarium, dorsal view <bold>D</bold> mandibular gnathal lobe, mesal view. <bold>Abbreviations</bold>: <abbrev xmlns:xlink="http://www.w3.org/1999/xlink" xlink:title="coxal pouch" id="ABBRID0EALAG" xlink:type="simple">cp</abbrev> = central pad, <abbrev xmlns:xlink="http://www.w3.org/1999/xlink" xlink:title="endochilarium" id="ABBRID0EELAG" xlink:type="simple">ec</abbrev> = endochilarium, <abbrev xmlns:xlink="http://www.w3.org/1999/xlink" xlink:title="external tooth" id="ABBRID0EILAG" xlink:type="simple">et</abbrev> = external tooth, <abbrev xmlns:xlink="http://www.w3.org/1999/xlink" xlink:title="gula" id="ABBRID0EMLAG" xlink:type="simple">gu</abbrev> = gula, <abbrev xmlns:xlink="http://www.w3.org/1999/xlink" xlink:title="inner palp" id="ABBRID0EQLAG" xlink:type="simple">ip</abbrev> = inner palp, <abbrev xmlns:xlink="http://www.w3.org/1999/xlink" xlink:title="intermediate area" id="ABBRID0EULAG" xlink:type="simple">ia</abbrev> = intermediate area, it = inner tooth, <abbrev xmlns:xlink="http://www.w3.org/1999/xlink" xlink:title="lamella lingualis" id="ABBRID0EYLAG" xlink:type="simple">LL</abbrev> = lamella lingualis, <abbrev xmlns:xlink="http://www.w3.org/1999/xlink" xlink:title="lateral palp" id="ABBRID0E3LAG" xlink:type="simple">Lp</abbrev> = lateral palp, <abbrev xmlns:xlink="http://www.w3.org/1999/xlink" xlink:title="mentum" id="ABBRID0EAMAG" xlink:type="simple">me</abbrev> = mentum, <abbrev xmlns:xlink="http://www.w3.org/1999/xlink" xlink:title="molar plate" id="ABBRID0EEMAG" xlink:type="simple">mp</abbrev> = molar plate, <abbrev xmlns:xlink="http://www.w3.org/1999/xlink" xlink:title="pectinate lamellae" id="ABBRID0EIMAG" xlink:type="simple">pL</abbrev> = pectinate lamellae, <abbrev xmlns:xlink="http://www.w3.org/1999/xlink" xlink:title="stipes" id="ABBRID0EMMAG" xlink:type="simple">stp</abbrev> = stipes. Scale bars: 100 µm (<bold>A</bold>), 50 µm (<bold>B, D</bold>), 20 µm (<bold>C</bold>).</p></caption><graphic xmlns:xlink="http://www.w3.org/1999/xlink" xlink:href="zookeys-1024-137-g006.jpg" position="float" orientation="portrait" xlink:type="simple" id="oo_520754.jpg"><uri content-type="original_file" xlink:type="simple">https://binary.pensoft.net/fig/520754</uri></graphic></fig><p>Podomere 3 long and slender, only 1/3 of width of podomere 2, inserting laterally on podomere 2. Posterior-lateral aspect of podomere 3 in apical part with slender, finger-shaped and well-rounded process called immobile finger, which makes up ca. half the length of podomere 3, inner surface of immobile finger excavated. Length of podomere 3, without immobile finger, 2 times longer than wide, with few isolated setae at margins in apical half (Fig. <xref ref-type="fig" rid="F5">5A, B</xref>). Immobile finger protruding up to 3/4 of length of podomere 4, called mobile finger (Fig. <xref ref-type="fig" rid="F5">5A, B</xref>).</p><p>Mobile finger (podomere 4), articulated to podomere 3 at base of immovable finger (Fig. <xref ref-type="fig" rid="F5">5A, B</xref>), slender and glabrous, 5 × longer than wide, posteriorly with an excavated area; at apex with a single long spine reaching 2/3 of length of immobile finger</p></tp:treatment-sec><tp:treatment-sec sec-type="Immature male" id="SECID0EXNAG"><title>Immature male.</title><p>The immature male has the same number of tergites, but one walking leg pair less than the mature male. The immature male is almost 1/3 shorter than the mature male. Coxal pouches starting at leg pair 9 as in mature male. Last pleurite with small well-rounded indentation at posterior margin. Telopod only slightly different from mature male: process of podomere 2 shorter, podomere 3 and 4 slenderer, immobile finger almost protruding up to apical end of movable finger.</p><fig id="F7" position="float" orientation="portrait"><object-id xmlns:xlink="http://www.w3.org/1999/xlink" content-type="doi" xlink:type="simple">10.3897/zookeys.1024.63678.figure7</object-id><object-id xmlns:xlink="http://www.w3.org/1999/xlink" content-type="arpha" xlink:type="simple">CB0CD2D2-94D3-5158-8B3B-657CC9792C2B</object-id><label>Figure 7.</label><caption><p><italic><tp:taxon-name><tp:taxon-name-part taxon-name-part-type="genus" reg="Glomeridesmus">Glomeridesmus</tp:taxon-name-part> <tp:taxon-name-part taxon-name-part-type="species" reg="siamensis">siamensis</tp:taxon-name-part></tp:taxon-name></italic> sp. nov., body-rings <bold>A, B, D</bold> juvenile paratype <bold>(<named-content xmlns:xlink="http://www.w3.org/1999/xlink" content-type="dwc:institutional_code" xlink:type="simple">ZFMK</named-content> MYR10304</bold>) <bold>A</bold> habitus, lateral view, arrow indicates drawn out lateral tip of tergite <bold>B</bold> detail of tergite margin, latero-ventral view, arrow indicates striae on tergite <bold>C</bold> male holotype (<bold><abbrev xmlns:xlink="http://www.w3.org/1999/xlink" content-type="institution" xlink:title="Zoological Collection of Srinakharinwirot University, Bangkok, Thailand" id="ABBRID0ENPAG" xlink:type="simple">ZCSWU</abbrev> Myr D000011</bold>), endotergum, arrow indicates posterior margin of tergite <bold>D</bold> posterior body-rings, lateral view, arrows indicate teeth on posterior margin of tergite. <bold>Abbreviations</bold>: <abbrev xmlns:xlink="http://www.w3.org/1999/xlink" xlink:title="collum" id="ABBRID0EXPAG" xlink:type="simple">co</abbrev> = collum, <abbrev xmlns:xlink="http://www.w3.org/1999/xlink" xlink:title="pleurite" id="ABBRID0E2PAG" xlink:type="simple">Lt</abbrev> = pleurite, <abbrev xmlns:xlink="http://www.w3.org/1999/xlink" xlink:title="tergite" id="ABBRID0E6PAG" xlink:type="simple">te</abbrev> = tergite, <abbrev xmlns:xlink="http://www.w3.org/1999/xlink" xlink:title="telson" id="ABBRID0EDQAG" xlink:type="simple">tel</abbrev> = telson. Scale bars: 500 µm (<bold>A</bold>), 100 µm (<bold>B, C</bold>), 50 µm (<bold>D</bold>).</p></caption><graphic xmlns:xlink="http://www.w3.org/1999/xlink" xlink:href="zookeys-1024-137-g007.jpg" position="float" orientation="portrait" xlink:type="simple" id="oo_520755.jpg"><uri content-type="original_file" xlink:type="simple">https://binary.pensoft.net/fig/520755</uri></graphic></fig></tp:treatment-sec><tp:treatment-sec sec-type="ecology" id="SECID0ESQAG"><title>Ecology.</title><p>All specimens were collected by hand in the morning during rainy season in Krabi province, the second reported area for <tp:taxon-name><tp:taxon-name-part taxon-name-part-type="order">Glomeridesmida</tp:taxon-name-part></tp:taxon-name> in Thailand (the first in <xref ref-type="bibr" rid="B36">Shelley 2011</xref>). They were found in a karst landscape covered with evergreen forest (Fig. <xref ref-type="fig" rid="F8">8A, B</xref>) in soils at a depth of 10–20 mm near horizontal roots on a partially overgrown rock. Despite numerous attempts, no <italic><tp:taxon-name><tp:taxon-name-part taxon-name-part-type="genus" reg="Glomeridesmus">Glomeridesmus</tp:taxon-name-part></tp:taxon-name></italic> was discovered outside the less than 30×30 centimeter of habitat, showing that their distribution might be dependent on some unknown microhabitat requirements. The habitat was a flat area on a western aspect (Fig. <xref ref-type="fig" rid="F8">8C</xref>). Average air temperature and relative humidity during observation was approximately 29 °C and 85%, respectively. The specimens were fast moving (at least as fast as <tp:taxon-name><tp:taxon-name-part taxon-name-part-type="order">Chordeumatida</tp:taxon-name-part></tp:taxon-name>), capable of bending their flexible body 180° to quickly change directions. Furthermore, the male holotype carried an ‘amphoromorph’ fungus on one of its legs (Fig. <xref ref-type="fig" rid="F3">3B</xref>).</p><fig id="F8" position="float" orientation="portrait"><object-id xmlns:xlink="http://www.w3.org/1999/xlink" content-type="doi" xlink:type="simple">10.3897/zookeys.1024.63678.figure8</object-id><object-id xmlns:xlink="http://www.w3.org/1999/xlink" content-type="arpha" xlink:type="simple">E335C957-8DC8-50AC-A276-388C40E6FA18</object-id><label>Figure 8.</label><caption><p>Habitat and type locality of <italic><tp:taxon-name><tp:taxon-name-part taxon-name-part-type="genus" reg="Glomeridesmus">Glomeridesmus</tp:taxon-name-part> <tp:taxon-name-part taxon-name-part-type="species" reg="siamensis">siamensis</tp:taxon-name-part></tp:taxon-name></italic> sp. nov. <bold>A</bold> karstic landscape around Krabi Town, view from Tiger Cave temple (Wat Tham Suea) <bold>B, C</bold> slope underneath Tiger Cave temple at which <italic><tp:taxon-name><tp:taxon-name-part taxon-name-part-type="genus" reg="Glomeridesmus">Glomeridesmus</tp:taxon-name-part> <tp:taxon-name-part taxon-name-part-type="species" reg="siamensis">siamensis</tp:taxon-name-part></tp:taxon-name></italic> sp. nov. was found, arrow indicates the overgrown rock from which the specimens were collected.</p></caption><graphic xmlns:xlink="http://www.w3.org/1999/xlink" xlink:href="zookeys-1024-137-g008.jpg" position="float" orientation="portrait" xlink:type="simple" id="oo_520756.jpg"><uri content-type="original_file" xlink:type="simple">https://binary.pensoft.net/fig/520756</uri></graphic></fig></tp:treatment-sec><tp:treatment-sec sec-type="Additional locality data of unidentified Glomeridesmus from Thailand" id="SECID0EUTAG"><title>Additional locality data of unidentified <tp:taxon-name><tp:taxon-name-part taxon-name-part-type="genus" reg="Glomeridesmus">Glomeridesmus</tp:taxon-name-part></tp:taxon-name> from Thailand.</title><p>2 imm. F; <bold><named-content xmlns:xlink="http://www.w3.org/1999/xlink" content-type="dwc:institutional_code" xlink:type="simple">NHMD</named-content></bold>; Chiang Mai Province, Doi Suthep N. P.; Konthathan (Montha Than waterfall?); 600–700 m; leg. <named-content xmlns:xlink="http://www.w3.org/1999/xlink" content-type="dwc:institutional_code" xlink:type="simple">NHMD</named-content>, 30.ix.1981. 1 imm. F.; <bold><named-content xmlns:xlink="http://www.w3.org/1999/xlink" content-type="dwc:institutional_code" xlink:type="simple">NHMD</named-content></bold>; Chiang Mai Province, Doi Suthep N. P.; Montha Than; 600–700 m; leg. <named-content xmlns:xlink="http://www.w3.org/1999/xlink" content-type="dwc:institutional_code" xlink:type="simple">NHMD</named-content>, 26.ix.1981. 1 juv.; <bold><named-content xmlns:xlink="http://www.w3.org/1999/xlink" content-type="dwc:institutional_code" xlink:type="simple">NHMD</named-content></bold>; Doi Suthep, 1150 m; Lok.3a; 29/9.1958; Birgit Degerbøl leg. Zool. Mus. Kbh. 1/7 59. Doi Suthep, 11–1200 m. 1 juv. (16 pairs of legs); <bold><named-content xmlns:xlink="http://www.w3.org/1999/xlink" content-type="dwc:institutional_code" xlink:type="simple">NHMD</named-content></bold>; Doi Suthep, <bold>No.</bold> Kasens DSal; 14/9.1959, Birgit Degerbøl leg., Zool. Mus. Kbh. 1/7 59. 1 mature F (with nemertini parasite); <bold><named-content xmlns:xlink="http://www.w3.org/1999/xlink" content-type="dwc:institutional_code" xlink:type="simple">NHMD</named-content></bold>; Doi Suthep, No. sigteprøve (= sifting sample) 3a?; 2/8.1958, Birgit Degerbøl leg., Zool. Mus. Kbh. 1/7 59. 1 juv. (8 pairs of legs); <bold><named-content xmlns:xlink="http://www.w3.org/1999/xlink" content-type="dwc:institutional_code" xlink:type="simple">NHMD</named-content></bold>; Doi Suthep, 1150 m; <bold>No.</bold> Lok.3a; 29/9.1958; Birgit Degerbøl leg., Zool. Mus. Kbh. 1/7 59.</p></tp:treatment-sec><ref-list><ref id="B21"><mixed-citation xmlns:xlink="http://www.w3.org/1999/xlink" xlink:type="simple"><person-group><name name-style="western"><surname>Moretti Iniesta</surname><given-names>LF</given-names></name><name name-style="western"><surname>Ferreira</surname><given-names>RL</given-names></name><name name-style="western"><surname>Wesener</surname><given-names>T</given-names></name></person-group> (<year>2012</year>) <article-title>The first troglobitic <italic><tp:taxon-name><tp:taxon-name-part taxon-name-part-type="genus">Glomeridesmus</tp:taxon-name-part></tp:taxon-name></italic> from Brazil, and a template for a modern taxonomic description of <tp:taxon-name><tp:taxon-name-part taxon-name-part-type="order">Glomeridesmida</tp:taxon-name-part></tp:taxon-name> (<tp:taxon-name><tp:taxon-name-part taxon-name-part-type="class">Diplopoda</tp:taxon-name-part></tp:taxon-name>).</article-title><source>Zootaxa</source><volume>3550</volume>: <fpage>26</fpage>–<lpage>42</lpage>. <ext-link xlink:type="simple" ext-link-type="doi" xlink:href="10.11646/zootaxa.3550.1.2">https://doi.org/10.11646/zootaxa.3550.1.2</ext-link></mixed-citation></ref><ref id="B43"><mixed-citation xmlns:xlink="http://www.w3.org/1999/xlink" xlink:type="simple"><person-group><name name-style="western"><surname>Wesener</surname><given-names>T</given-names></name><name name-style="western"><surname>Sierwald</surname><given-names>P</given-names></name><name name-style="western"><surname>Wägele</surname><given-names>J-W</given-names></name></person-group> (<year>2014</year>) <article-title>Sternites and spiracles – The unclear homology of ventral sclerites in the basal millipede order <tp:taxon-name><tp:taxon-name-part taxon-name-part-type="order">Glomeridesmida</tp:taxon-name-part></tp:taxon-name> (<tp:taxon-name><tp:taxon-name-part taxon-name-part-type="subphylum">Myriapoda</tp:taxon-name-part></tp:taxon-name>, <tp:taxon-name><tp:taxon-name-part taxon-name-part-type="class">Diplopoda</tp:taxon-name-part></tp:taxon-name>).</article-title><source>Arthropod Structure and Development</source><volume>43</volume>: <fpage>87</fpage>–<lpage>95</lpage>. <ext-link xlink:type="simple" ext-link-type="doi" xlink:href="10.1016/j.asd.2013.11.003">https://doi.org/10.1016/j.asd.2013.11.003</ext-link></mixed-citation></ref><ref id="B36"><mixed-citation xmlns:xlink="http://www.w3.org/1999/xlink" xlink:type="simple"><person-group><name name-style="western"><surname>Shelley</surname><given-names>R</given-names></name></person-group> (<year>2011</year>) <article-title>The milliped order <tp:taxon-name><tp:taxon-name-part taxon-name-part-type="order">Glomeridesmida</tp:taxon-name-part></tp:taxon-name> (<tp:taxon-name><tp:taxon-name-part taxon-name-part-type="class">Diplopoda</tp:taxon-name-part></tp:taxon-name>: <tp:taxon-name><tp:taxon-name-part taxon-name-part-type="subclass">Pentazonia</tp:taxon-name-part></tp:taxon-name>: <tp:taxon-name><tp:taxon-name-part taxon-name-part-type="order">Limacomorpha</tp:taxon-name-part></tp:taxon-name>) in Oceania, the East Indies, and southeastern Asia; first records from Palau, the Philippines, Vanuatu, New Britain, the Island of New Guinea, Cambodia, Thailand, and Borneo and Sulawesi, Indonesia.</article-title><source><tp:taxon-name><tp:taxon-name-part taxon-name-part-type="class">Insecta</tp:taxon-name-part></tp:taxon-name> Mundi</source><volume>0196</volume>: <fpage>1</fpage>–<lpage>11</lpage>.</mixed-citation></ref></ref-list></tp:taxon-treatment>
